# Supplementary material for: In Vitro/In Vivo Evaluation of Clomipramine Orodispersible Tablets for the Treatment of Depression and Obsessive-Compulsive Disorder
Source: Pharmaceuticals (Basel). 2023 Feb 9;16(2):265. doi: 10.3390/ph16020265 (PMC9967651; doi:10.3390/ph16020265)
Supplement: Supplementary file 1 [file pharmaceuticals-16-00265-s001.zip]

Archive with 1 entries (1 files):
- pharmaceuticals-2116545-supplementary.pdf
